# Supplementary material for: Impact on hospitals of price reductions for physician-administered biologics
Source: Health Aff Sch. 2026 Apr 16;4(4):qxag090. doi: 10.1093/haschl/qxag090 (PMC13126657; doi:10.1093/haschl/qxag090)
Supplement: qxag090_Supplementary_Data [file qxag090_supplementary_data.zip]

Archive with 6 entries (6 files):
- Robinson coi_disclosure.docx
- Thomson coi_disclosure.docx
- Whaley coi_disclosure.docx
- Appendix Table 1.docx
- Appendix Table 2.docx
- Kosorukov_coi_disclosure.docx
